# Supplementary material for: Evaluating Drug Interactions between Ritonavir and Opioid Analgesics: Implications from Physiologically Based Pharmacokinetic Simulation
Source: Pharmaceuticals (Basel). 2024 May 15;17(5):640. doi: 10.3390/ph17050640 (PMC11124264; doi:10.3390/ph17050640)
Supplement: Supplementary file 1 [file pharmaceuticals-17-00640-s001.zip]

Archive with 1 entries (1 files):
- pharmaceuticals-2968599-supplementary.pdf
